# Supplementary material for: Impedimetric Polyaniline-Based Aptasensor for Aflatoxin B1 Determination in Agricultural Products
Source: Foods. 2023 Apr 19;12(8):1698. doi: 10.3390/foods12081698 (PMC10137590; doi:10.3390/foods12081698)
Supplement: Supplementary file 1 [file foods-12-01698-s001.zip]

Archive with 1 entries (1 files):
- foods-2350646-supplementary.pdf
